# Supplementary material for: Clinical Application of Exercise Stress Echocardiography in an Outpatient Pediatric Population
Source: J Clin Med. 2024 Apr 10;13(8):2191. doi: 10.3390/jcm13082191 (PMC11050833; doi:10.3390/jcm13082191)
Supplement: Supplementary file 1 [file jcm-13-02191-s001.zip]

Archive with 1 entries (1 files):
- jcm-2944832-Video S1.mp4
